# Supplementary material for: Controlling Nutritional Status score as a predictor of ventricular arrhythmias in patients with advanced heart failure
Source: ESC Heart Fail. 2026 Feb 26;13(1):xvag037. doi: 10.1093/eschf/xvag037 (PMC13108308; doi:10.1093/eschf/xvag037)
Supplement: xvag037_Supplementary_Data [file xvag037_supplementary_data.zip]

Archive with 3 entries (3 files):
- R1_CONUT supplymentary figure_2025_10_8.pptx
- R1_Supplementary Figure Legends_2025_10_8.docx
- R1_Supplymentary_2025_10_8.docx
